# Supplementary material for: Comparative Structure-Based Virtual Screening Utilizing Optimized AlphaFold Model Identifies Selective HDAC11 Inhibitor
Source: Int J Mol Sci. 2024 Jan 22;25(2):1358. doi: 10.3390/ijms25021358 (PMC10816272; doi:10.3390/ijms25021358)
Supplement: Supplementary file 1 [file ijms-25-01358-s001.zip]

Archive with 1 entries (1 files):
- ijms-2793050-supplementary.pdf
